# Supplementary material for: Tethering-facilitated DNA ‘opening’ and complementary roles of β-hairpin motifs in the Rad4/XPC DNA damage sensor protein
Source: Nucleic Acids Res. 2020 Oct 29;48(21):12348–64. doi: 10.1093/nar/gkaa909 (PMC7708039; doi:10.1093/nar/gkaa909)
Supplement: gkaa909_Supplemental_Files [file gkaa909_supplemental_files.zip]

Archive with 3 entries (3 files):
- Movie S1_b-hairpin3 mutant_walkaround.mp4
- Movie S2_b-hairpin2 mutant_walkaround.mp4
- Rad4 role of bhps_SI_2020-10-19_JM_final.pdf
